# Supplementary material for: An Integrative Approach to Characterize the Early Phases of Dimethylhydrazine-Induced Colorectal Carcinogenesis in the Rat
Source: Biomedicines. 2022 Feb 9;10(2):409. doi: 10.3390/biomedicines10020409 (PMC8962270; doi:10.3390/biomedicines10020409)
Supplement: Supplementary file 1 [file biomedicines-10-00409-s001.zip]

Archive with 1 entries (1 files):
- biomedicines-1552992-supplementary.pdf
